# Supplementary material for: First description of the male of Draconarius jiangyongensis (Peng et al., 1996) (Araneae, Agelenidae)
Source: Zookeys. 2016 Jun 29;(601):41–8. doi: 10.3897/zookeys.601.8349 (PMC4978078; doi:10.3897/zookeys.601.8349)
Supplement: XML Treatment for Draconarius jiangyongensis [file zookeys.601.8349-treatment1.xml]

<!DOCTYPE tp:taxon-treatment
  PUBLIC "-//TaxonX//DTD Taxonomic Treatment Publishing DTD v0 20100105//EN" "tax-treatment-NSO.dtd">
<tp:taxon-treatment xmlns:tp="http://www.plazi.org/taxpub"><tp:treatment-meta><kwd-group><label>Taxon classification</label><kwd><named-content content-type="kingdom">Animalia</named-content></kwd><kwd><named-content content-type="order">Araneae</named-content></kwd><kwd><named-content content-type="family">Agelenidae</named-content></kwd></kwd-group><mixed-citation publication-type="journal"><person-group><name><surname>Chen</surname><given-names>Zhuoer</given-names></name><name><surname>Yin</surname><given-names>Haiqiang</given-names></name><name><surname>Xu</surname><given-names>Xiang</given-names></name></person-group><article-title>First description of the male of <italic><tp:taxon-name><tp:taxon-name-part taxon-name-part-type="genus">Draconarius</tp:taxon-name-part> <tp:taxon-name-part taxon-name-part-type="species">jiangyongensis</tp:taxon-name-part></tp:taxon-name></italic> (Peng et al., 1996) (<tp:taxon-name><tp:taxon-name-part taxon-name-part-type="order">Araneae</tp:taxon-name-part></tp:taxon-name>, <tp:taxon-name><tp:taxon-name-part taxon-name-part-type="family">Agelenidae</tp:taxon-name-part></tp:taxon-name>)</article-title><source>Zookeys</source><day>29</day><month>6</month><year>2016</year><volume>2016</volume><issue>601</issue><fpage>41</fpage><lpage>48</lpage><pub-id pub-id-type="doi">10.3897/zookeys.601.8349</pub-id></mixed-citation></tp:treatment-meta><tp:nomenclature><tp:taxon-name>
              <tp:taxon-name-part taxon-name-part-type="genus">Draconarius</tp:taxon-name-part>
              <tp:taxon-name-part taxon-name-part-type="species">jiangyongensis</tp:taxon-name-part>
            </tp:taxon-name><tp:taxon-authority>(Peng, Gong &amp; Kim, 1996)</tp:taxon-authority><xref ref-type="fig" rid="F1">Figs 1</xref><xref ref-type="fig" rid="F2">, 2</xref><xref ref-type="fig" rid="F3">, 3</xref><xref ref-type="fig" rid="F4">, 4</xref><tp:nomenclature-citation-list><tp:nomenclature-citation><tp:taxon-name>
                  <tp:taxon-name-part taxon-name-part-type="genus">Coelotes</tp:taxon-name-part> <tp:taxon-name-part taxon-name-part-type="species">jiangyongensis</tp:taxon-name-part></tp:taxon-name><comment><xref ref-type="bibr" rid="B2">Peng et al. 1996</xref>: 19, figs 7–9 (description and illustration of ♀); <xref ref-type="bibr" rid="B3">Song et al. 1999</xref>: 376, figs 220J–K (♀ figures reproduced from <xref ref-type="bibr" rid="B2">Peng et al. 1996</xref>).</comment></tp:nomenclature-citation><tp:nomenclature-citation><tp:taxon-name>
                  <tp:taxon-name-part taxon-name-part-type="genus">Draconarius</tp:taxon-name-part> <tp:taxon-name-part taxon-name-part-type="species">jiangyongensis</tp:taxon-name-part></tp:taxon-name><comment>: <xref ref-type="bibr" rid="B4">Wang 2003</xref>: 536, figs 36A–B, 96B (transferred from <tp:taxon-name><tp:taxon-name-part taxon-name-part-type="genus">Coelotes</tp:taxon-name-part></tp:taxon-name>); <xref ref-type="bibr" rid="B7">Yin et al. 2012</xref>: 1010, figs 521a–c (redescription and illustration of ♀).</comment></tp:nomenclature-citation></tp:nomenclature-citation-list></tp:nomenclature><tp:treatment-sec sec-type="type material"><title>Type material examined.</title><p>Holotype, 1♀ (<named-content xmlns:xlink="http://www.w3.org/1999/xlink" content-type="dwc:institutional_code" xlink:type="simple">HNU</named-content>), Jiangyong County, <bold>Hunan Province, China</bold>, 1 October 1991, Liansu Gong leg.; paratypes, 4♀ (<named-content xmlns:xlink="http://www.w3.org/1999/xlink" content-type="dwc:institutional_code" xlink:type="simple">HNU</named-content>), same data as holotype.</p></tp:treatment-sec><tp:treatment-sec sec-type="material"><title>Additional material examined.</title><p>
              <bold>Hunan Province</bold>, Xining County, Langshan National Geopark: 2♀ (<named-content xmlns:xlink="http://www.w3.org/1999/xlink" content-type="dwc:institutional_code" xlink:type="simple">HNU</named-content>), Tianyixiang (<named-content xmlns:xlink="http://www.w3.org/1999/xlink" content-type="dwc:verbatimCoordinates" xlink:type="simple"><named-content content-type="geo-json" specific-use="{&#34;type&#34;:&#34;Point&#34;,&#34;coordinates&#34;:[110.8041,26.353633]}" xlink:type="simple">26°21.218'N, 110°48.246'E</named-content></named-content>, 590m), 21.11.2014; 3♀, 2♂ (<named-content xmlns:xlink="http://www.w3.org/1999/xlink" content-type="dwc:institutional_code" xlink:type="simple">HNU</named-content>), same locality as above (<named-content xmlns:xlink="http://www.w3.org/1999/xlink" content-type="dwc:verbatimCoordinates" xlink:type="simple"><named-content content-type="geo-json" specific-use="{&#34;type&#34;:&#34;Point&#34;,&#34;coordinates&#34;:[110.803167,26.35745]}" xlink:type="simple">26°21.447'N, 110°48.190'E</named-content></named-content>, <!--PageBreak--><!--PageBreak-->560–640m), 22.11.2014; 1♀, 1♂ (<named-content xmlns:xlink="http://www.w3.org/1999/xlink" content-type="dwc:institutional_code" xlink:type="simple">HNU</named-content>), Cave Feiliandong (<named-content xmlns:xlink="http://www.w3.org/1999/xlink" content-type="dwc:verbatimCoordinates" xlink:type="simple"><named-content content-type="geo-json" specific-use="{&#34;type&#34;:&#34;Point&#34;,&#34;coordinates&#34;:[110.798683,26.35745]}" xlink:type="simple">26°21.447'N, 110°47.921'E</named-content></named-content>, 400m), 23.11.2014; 1♀ (<named-content xmlns:xlink="http://www.w3.org/1999/xlink" content-type="dwc:institutional_code" xlink:type="simple">HNU</named-content>), Bajiaozhai (<named-content xmlns:xlink="http://www.w3.org/1999/xlink" content-type="dwc:verbatimCoordinates" xlink:type="simple"><named-content content-type="geo-json" specific-use="{&#34;type&#34;:&#34;Point&#34;,&#34;coordinates&#34;:[110.738467,26.272567]}" xlink:type="simple">26°16.354'N, 110°44.308'E</named-content></named-content>, 820m), 24.11.2014; 5♀, 8♂ (<named-content xmlns:xlink="http://www.w3.org/1999/xlink" content-type="dwc:institutional_code" xlink:type="simple">HNU</named-content>), Peak Lajiaofeng (<named-content xmlns:xlink="http://www.w3.org/1999/xlink" content-type="dwc:verbatimCoordinates" xlink:type="simple"><named-content content-type="geo-json" specific-use="{&#34;type&#34;:&#34;Point&#34;,&#34;coordinates&#34;:[110.807733,26.385583]}" xlink:type="simple">26°23.135'N, 110°48.464'E</named-content></named-content>, 400–640m), 27.11.2014. All specimens are collected by hand picking by Haiqiang Yin, Cheng Wang, Bing Zhou, Jiahui Gan and Yuhui Gong.</p></tp:treatment-sec><tp:treatment-sec sec-type="diagnosis"><title>Diagnosis.</title><p>Female of <italic><tp:taxon-name><tp:taxon-name-part taxon-name-part-type="genus">Draconarius</tp:taxon-name-part> <tp:taxon-name-part taxon-name-part-type="species">jiangyongensis</tp:taxon-name-part></tp:taxon-name></italic> can be distinguished from other <italic><tp:taxon-name><tp:taxon-name-part taxon-name-part-type="genus">Draconarius</tp:taxon-name-part></tp:taxon-name></italic> by the presence of a vase-shaped septum of epigyne (Figs <xref ref-type="fig" rid="F2">2B</xref>, <xref ref-type="fig" rid="F3">3E</xref>), the anteriorly originating and laterally extending copulatory ducts, and the spermathecae widely separated basally and contiguous distally (Figs <xref ref-type="fig" rid="F2">2B, C</xref>, <xref ref-type="fig" rid="F3">3E, F</xref>). The male of <italic><tp:taxon-name><tp:taxon-name-part taxon-name-part-type="genus">Draconarius</tp:taxon-name-part> <tp:taxon-name-part taxon-name-part-type="species">jiangyongensis</tp:taxon-name-part></tp:taxon-name></italic> is similar to <italic><tp:taxon-name><tp:taxon-name-part taxon-name-part-type="genus">Draconarius</tp:taxon-name-part> <tp:taxon-name-part taxon-name-part-type="species">yadongensis</tp:taxon-name-part></tp:taxon-name></italic> (Hu &amp; Li, 1987) in having a simple conductor, an embolus arising at approximately 10 o’clock (left palp) and the short cymbial furrow (Figs <xref ref-type="fig" rid="F1">1C, D</xref>, <xref ref-type="fig" rid="F3">3B, C</xref>), but can be distinguished from the latter by the shape of the conductor (the conductor axe-shaped, with a wrinkly surface in <italic><tp:taxon-name><tp:taxon-name-part taxon-name-part-type="genus">Draconarius</tp:taxon-name-part> <tp:taxon-name-part taxon-name-part-type="species">jiangyongensis</tp:taxon-name-part></tp:taxon-name></italic>, but narrow with a sharp end tip and broad dorsal edge in <italic><tp:taxon-name><tp:taxon-name-part taxon-name-part-type="genus">Draconarius</tp:taxon-name-part> <tp:taxon-name-part taxon-name-part-type="species">yadongensis</tp:taxon-name-part></tp:taxon-name></italic>) (Figs <xref ref-type="fig" rid="F1">1D, F</xref>, <xref ref-type="fig" rid="F3">3B, D</xref>).</p><fig id="F1" position="float" orientation="portrait"><label>Figure 1.</label><caption><p>Male of <italic><tp:taxon-name><tp:taxon-name-part taxon-name-part-type="genus">Draconarius</tp:taxon-name-part> <tp:taxon-name-part taxon-name-part-type="species">jiangyongensis</tp:taxon-name-part></tp:taxon-name></italic>. <bold>A</bold> Habitus, dorsal view <bold>B</bold> Left palp, prolateral view <bold>C</bold> Ditto, retrolateral view <bold>D</bold> Ditto, ventral view <bold>E</bold> Ditto (after maceration), retrolateral view <bold>F</bold> Conductor (after maceration), retrolateral view. Scales: <bold>A</bold> = 1 mm; <bold>B</bold>–<bold>D</bold>, <bold>E</bold> = 0.5 mm; <bold>F</bold> = 0.2 mm.</p></caption><graphic xmlns:xlink="http://www.w3.org/1999/xlink" xlink:href="zookeys-601-041-g001.jpg" position="float" orientation="portrait" xlink:type="simple" id="oo_93994.jpg"/></fig><fig id="F2" position="float" orientation="portrait"><label>Figure 2.</label><caption><p>Female of <italic><tp:taxon-name><tp:taxon-name-part taxon-name-part-type="genus">Draconarius</tp:taxon-name-part> <tp:taxon-name-part taxon-name-part-type="species">jiangyongensis</tp:taxon-name-part></tp:taxon-name></italic>. <bold>A</bold> Habitus, dorsal view <bold>B</bold> Epigyne, ventral view <bold>C</bold> Vulva, dorsal view. Scales: <bold>A</bold> = 1 mm; <bold>B</bold>–<bold>C</bold> = 0.2 mm.</p></caption><graphic xmlns:xlink="http://www.w3.org/1999/xlink" xlink:href="zookeys-601-041-g002.jpg" position="float" orientation="portrait" xlink:type="simple" id="oo_93995.jpg"/></fig><fig id="F3" position="float" orientation="portrait"><label>Figure 3.</label><caption><p>
          <italic><tp:taxon-name><tp:taxon-name-part taxon-name-part-type="genus">Draconarius</tp:taxon-name-part> <tp:taxon-name-part taxon-name-part-type="species">jiangyongensis</tp:taxon-name-part></tp:taxon-name></italic>. <bold>A–D</bold>: <bold>A</bold> Male left palp, prolateral view <bold>B</bold> Ditto, ventral view <bold>C</bold> Ditto, retrolateral view <bold>D</bold> Conductor (after maceration), retrolateral view <bold>E, F</bold> Female: <bold>E</bold> Epigyne, ventral view <bold>F</bold> Vulva, dorsal view. Abbreviations: <abbrev xmlns:xlink="http://www.w3.org/1999/xlink" xlink:type="simple">A<def><p> — atrium</p></def></abbrev>; <abbrev xmlns:xlink="http://www.w3.org/1999/xlink" xlink:type="simple">C<def><p> — conductor</p></def></abbrev>; <abbrev xmlns:xlink="http://www.w3.org/1999/xlink" xlink:type="simple">CD<def><p> — copulatory duct</p></def></abbrev>; <abbrev xmlns:xlink="http://www.w3.org/1999/xlink" xlink:type="simple">CDA<def><p> — dorsal conductor apophysis</p></def></abbrev>; <abbrev xmlns:xlink="http://www.w3.org/1999/xlink" xlink:type="simple">CF<def><p> — cymbial furrow</p></def></abbrev>; <abbrev xmlns:xlink="http://www.w3.org/1999/xlink" xlink:type="simple">E<def><p> — embolus</p></def></abbrev>; <abbrev xmlns:xlink="http://www.w3.org/1999/xlink" xlink:type="simple">ET<def><p> — epigynal teeth</p></def></abbrev>; <abbrev xmlns:xlink="http://www.w3.org/1999/xlink" xlink:type="simple">FD<def><p> — fertilization duct</p></def></abbrev>; <abbrev xmlns:xlink="http://www.w3.org/1999/xlink" xlink:type="simple">LTA<def><p> — lateral tibial apophysis</p></def></abbrev>; <abbrev xmlns:xlink="http://www.w3.org/1999/xlink" xlink:type="simple">MA<def><p> — median apophysis</p></def></abbrev>; <abbrev xmlns:xlink="http://www.w3.org/1999/xlink" xlink:type="simple">PA<def><p> — patellar apophysis</p></def></abbrev>; <abbrev xmlns:xlink="http://www.w3.org/1999/xlink" xlink:type="simple">RTA<def><p> — retroventral tibial apophysis</p></def></abbrev>; <abbrev xmlns:xlink="http://www.w3.org/1999/xlink" xlink:type="simple">SE<def><p> — septum</p></def></abbrev>; <abbrev xmlns:xlink="http://www.w3.org/1999/xlink" xlink:type="simple">S<def><p> — spermathecae</p></def></abbrev>. Scales: <bold>A</bold>–<bold>C</bold> = 0.5 mm; <bold>D</bold>–<bold>F</bold> = 0.2 mm.</p></caption><graphic xmlns:xlink="http://www.w3.org/1999/xlink" xlink:href="zookeys-601-041-g003.jpg" position="float" orientation="portrait" xlink:type="simple" id="oo_93996.jpg"/></fig></tp:treatment-sec><tp:treatment-sec sec-type="description"><title>Description.</title><p>
              <bold>Male.</bold> Total length 8.7. Carapace 4.1 long, 3.1 wide; opisthosoma 4.5 long, 2.9 wide. Clypeus height 0.15. Cephalic part much elevated from the tho<!--PageBreak-->racic region. Cervical and radial grooves greyish-black (Fig. <xref ref-type="fig" rid="F1">1A</xref>). Eye sizes and interdistances: <abbrev xmlns:xlink="http://www.w3.org/1999/xlink" xlink:title="anterior lateral eyes" xlink:type="simple">ALE</abbrev> 0.18, <abbrev xmlns:xlink="http://www.w3.org/1999/xlink" xlink:title="anterior median eyes" xlink:type="simple">AME</abbrev> 0.20, <abbrev xmlns:xlink="http://www.w3.org/1999/xlink" xlink:title="posterior lateral eyes" xlink:type="simple">PLE</abbrev> 0.16, <abbrev xmlns:xlink="http://www.w3.org/1999/xlink" xlink:title="posterior median eyes" xlink:type="simple">PME</abbrev> 0.16; <abbrev xmlns:xlink="http://www.w3.org/1999/xlink" xlink:title="anterior lateral eyes" xlink:type="simple">ALE</abbrev>-<abbrev xmlns:xlink="http://www.w3.org/1999/xlink" xlink:title="anterior median eyes" xlink:type="simple">AME</abbrev> 0.04, <abbrev xmlns:xlink="http://www.w3.org/1999/xlink" xlink:title="anterior median eyes" xlink:type="simple">AME</abbrev>-<abbrev xmlns:xlink="http://www.w3.org/1999/xlink" xlink:title="anterior median eyes" xlink:type="simple">AME</abbrev> 0.06, <abbrev xmlns:xlink="http://www.w3.org/1999/xlink" xlink:title="posterior lateral eyes" xlink:type="simple">PLE</abbrev>-<abbrev xmlns:xlink="http://www.w3.org/1999/xlink" xlink:title="posterior median eyes" xlink:type="simple">PME</abbrev> 0.08, <abbrev xmlns:xlink="http://www.w3.org/1999/xlink" xlink:title="posterior median eyes" xlink:type="simple">PME</abbrev>-<abbrev xmlns:xlink="http://www.w3.org/1999/xlink" xlink:title="posterior median eyes" xlink:type="simple">PME</abbrev> 0.16; <abbrev xmlns:xlink="http://www.w3.org/1999/xlink" xlink:title="median ocular area" xlink:type="simple">MOA</abbrev> 0.54 long, anterior width 0.58, posterior width 0.70 (Fig. <xref ref-type="fig" rid="F1">1A</xref>). Labium reddish-brown, 0.6 long, 0.6 wide. Sternum brown, slightly longer than wide (2.3 long, 1.9 wide). Chelicerae with three promarginal and four retromarginal teeth. Leg measurements: I 18.0 (4.5, 6.0, 4.9, 2.6), II 15.8 (4.2, <!--PageBreak-->5.3, 4.2, 2.1), III 14.0 (3.7, 4.3, 4.0, 2.0), IV 17.8 (4.5, 5.7, 5.4, 2.2). Opisthosoma with dorsal pattern composed of several chevrons patterns (Fig. <xref ref-type="fig" rid="F1">1A</xref>).</p><p>Male palp (Figs <xref ref-type="fig" rid="F1">1B–F</xref>, <xref ref-type="fig" rid="F3">3A–D</xref>): femur nearly 3/4 length of cymbium; patellar apophysis large; retroventral tibial apophysis moderately long, about 2/3 length of tibia; lateral tibial apophysis small, widely separated from retrolateral tibial apophysis; cymbial furrow short, less than 1/3 length of cymbium; conductor broad, axe-shaped, with a wrinkly surface; dorsal conductor apophysis large; median apophysis large, with a sharp end in ventral view; embolus long and flat, arising at approximately 10 o’clock and encircling for about 180 degrees around bulb.</p><p>
              <bold>Female.</bold> Total length 8.60. Carapace 4.0 long, 2.9 wide; opisthosoma 4.6 long, 3.1 wide. Clypeus height 0.14. Eye sizes and interdistances: <abbrev xmlns:xlink="http://www.w3.org/1999/xlink" xlink:title="anterior lateral eyes" xlink:type="simple">ALE</abbrev> 0.2, <abbrev xmlns:xlink="http://www.w3.org/1999/xlink" xlink:title="anterior median eyes" xlink:type="simple">AME</abbrev> 0.22, <abbrev xmlns:xlink="http://www.w3.org/1999/xlink" xlink:title="posterior lateral eyes" xlink:type="simple">PLE</abbrev> 0.18, <abbrev xmlns:xlink="http://www.w3.org/1999/xlink" xlink:title="posterior median eyes" xlink:type="simple">PME</abbrev> 0.18; <abbrev xmlns:xlink="http://www.w3.org/1999/xlink" xlink:title="anterior lateral eyes" xlink:type="simple">ALE</abbrev>-<abbrev xmlns:xlink="http://www.w3.org/1999/xlink" xlink:title="anterior median eyes" xlink:type="simple">AME</abbrev> 0.04, <abbrev xmlns:xlink="http://www.w3.org/1999/xlink" xlink:title="anterior median eyes" xlink:type="simple">AME</abbrev>-<abbrev xmlns:xlink="http://www.w3.org/1999/xlink" xlink:title="anterior median eyes" xlink:type="simple">AME</abbrev> 0.08, <abbrev xmlns:xlink="http://www.w3.org/1999/xlink" xlink:title="posterior lateral eyes" xlink:type="simple">PLE</abbrev>-<abbrev xmlns:xlink="http://www.w3.org/1999/xlink" xlink:title="posterior median eyes" xlink:type="simple">PME</abbrev> 0.10, <abbrev xmlns:xlink="http://www.w3.org/1999/xlink" xlink:title="posterior median eyes" xlink:type="simple">PME</abbrev>-<abbrev xmlns:xlink="http://www.w3.org/1999/xlink" xlink:title="posterior median eyes" xlink:type="simple">PME</abbrev> 0.20; <abbrev xmlns:xlink="http://www.w3.org/1999/xlink" xlink:title="median ocular area" xlink:type="simple">MOA</abbrev> 0.52 long, anterior width 0.58, posterior width 0.66. Labium greyish brown, 0.60 long, 0.50 wide. Sternum brown, slightly longer than wide (2.10 long, 1.80 wide). Leg measurements: I 14.3 (3.8, 5.0, 3.5, 2.0), II 12.2 (3.5, 4.2, 3.0, 1.5), III 10.8 (3.0, 3.6, 2.9, 1.3), IV 14.1 (4.0, 4.8, 3.5, 1.8). Promarginal and retromarginal teeth of chelicera and the dorsal pattern of opisthosoma are the same as male (Fig. <xref ref-type="fig" rid="F2">2A</xref>).</p><!--PageBreak--><p>Epigyne (Figs <xref ref-type="fig" rid="F2">2B, C</xref>, <xref ref-type="fig" rid="F3">3E, F</xref>): teeth triangular, large and thin, located anterolaterally; septum large, with the base much wider than the stem; atrium divided into two parts by septum; the bases of spermathecae highly convoluted and separated about two times their diameter from each other, and the distal ends of spermathecae contiguous; copulatory ducts short, anteriorly situated and laterally extending.</p></tp:treatment-sec><tp:treatment-sec sec-type="remarks"><title>Remark.</title><p>The <italic><tp:taxon-name><tp:taxon-name-part taxon-name-part-type="genus">Draconarius</tp:taxon-name-part></tp:taxon-name></italic> and <italic><tp:taxon-name><tp:taxon-name-part taxon-name-part-type="genus">Coelotes</tp:taxon-name-part></tp:taxon-name></italic> are two most species-rich genera in the <tp:taxon-name><tp:taxon-name-part taxon-name-part-type="subfamily">Coelotinae</tp:taxon-name-part></tp:taxon-name>, with 244 and 183 species described to date, respectively. Most of those species were described based on only the male or female. As a result, some might be incorrectly placed. This species described here is more likely to be a member of the genus <italic><tp:taxon-name><tp:taxon-name-part taxon-name-part-type="genus">Coelotes</tp:taxon-name-part></tp:taxon-name></italic> than <italic><tp:taxon-name><tp:taxon-name-part taxon-name-part-type="genus">Draconarius</tp:taxon-name-part></tp:taxon-name></italic> based on the following combination of characters: the large epigynal teeth, the atrium (atrium divided into two parts by septum) and short copulatory ducts in the female; the large patellar apophysis, the short and prolaterally originating embolus and the short cymbial furrow (less than 1/3 length of the cymbium) in the male. It differs from <italic><tp:taxon-name><tp:taxon-name-part taxon-name-part-type="genus">Coelotes</tp:taxon-name-part> <tp:taxon-name-part taxon-name-part-type="species">atropos</tp:taxon-name-part></tp:taxon-name></italic> (Walckenaer, 1830) by the presence of septum. It also differs from the type species and many other species of <italic><tp:taxon-name><tp:taxon-name-part taxon-name-part-type="genus">Draconarius</tp:taxon-name-part></tp:taxon-name></italic> (for example, <italic><tp:taxon-name><tp:taxon-name-part taxon-name-part-type="genus">Draconarius</tp:taxon-name-part> <tp:taxon-name-part taxon-name-part-type="species">guizhouensis</tp:taxon-name-part></tp:taxon-name></italic> (Peng, Li &amp; Huang, 2002), <italic><tp:taxon-name><tp:taxon-name-part taxon-name-part-type="genus">Draconarius</tp:taxon-name-part> <tp:taxon-name-part taxon-name-part-type="species">latellai</tp:taxon-name-part></tp:taxon-name></italic> Marusik &amp; Ballarin, 2011 and so on) by the number of cheliceral teeth (this species with three promarginal and four retromarginal teeth while the type species and many other species of <italic><tp:taxon-name><tp:taxon-name-part taxon-name-part-type="genus">Draconarius</tp:taxon-name-part></tp:taxon-name></italic> have three promarginal and two retromarginal teeth.)</p></tp:treatment-sec><tp:treatment-sec sec-type="distribution"><title>Distribution.</title><p>China (Hunan).</p><fig id="F4" position="float" orientation="portrait"><label>Figure 4.</label><caption><p>Distribution records of <italic><tp:taxon-name><tp:taxon-name-part taxon-name-part-type="genus">Draconarius</tp:taxon-name-part> <tp:taxon-name-part taxon-name-part-type="species">jiangyongensis</tp:taxon-name-part></tp:taxon-name></italic>.</p></caption><graphic xmlns:xlink="http://www.w3.org/1999/xlink" xlink:href="zookeys-601-041-g004.jpg" position="float" orientation="portrait" xlink:type="simple" id="oo_93997.jpg"/></fig></tp:treatment-sec><ref-list><ref id="B2"><mixed-citation xmlns:xlink="http://www.w3.org/1999/xlink" xlink:type="simple">
          <person-group><name name-style="western"><surname>Peng</surname><given-names>XJ</given-names></name><name name-style="western"><surname>Gong</surname><given-names>LS</given-names></name><name name-style="western"><surname>Kim</surname><given-names>JP</given-names></name></person-group> (<year>1996</year>) <article-title>Five new species of the family <tp:taxon-name><tp:taxon-name-part taxon-name-part-type="family">Agelenidae</tp:taxon-name-part></tp:taxon-name> (<tp:taxon-name><tp:taxon-name-part taxon-name-part-type="class">Arachnida</tp:taxon-name-part></tp:taxon-name>, <tp:taxon-name><tp:taxon-name-part taxon-name-part-type="order">Araneae</tp:taxon-name-part></tp:taxon-name>) from China.</article-title> <source>Korean Arachnology</source> <volume>12</volume>(<issue>2</issue>): <fpage>17</fpage>–<lpage>26</lpage>.</mixed-citation></ref><ref id="B3"><mixed-citation xmlns:xlink="http://www.w3.org/1999/xlink" xlink:type="simple">
          <person-group><name name-style="western"><surname>Song</surname><given-names>DX</given-names></name><name name-style="western"><surname>Zhu</surname><given-names>MS</given-names></name><name name-style="western"><surname>Chen</surname><given-names>J</given-names></name></person-group> (<year>1999</year>) <source>The Spiders of China.</source> <publisher-name>Hebei University of Science and Techology Publishing House</publisher-name>, <publisher-loc>Shijiazhuang</publisher-loc>, <size units="page">640 pp</size>.</mixed-citation></ref><ref id="B4"><mixed-citation xmlns:xlink="http://www.w3.org/1999/xlink" xlink:type="simple">
          <person-group><name name-style="western"><surname>Wang</surname><given-names>XP</given-names></name></person-group> (<year>2003</year>) <article-title>Species revision of the coelotine spider genera <italic><tp:taxon-name><tp:taxon-name-part taxon-name-part-type="genus">Bifidocoelotes</tp:taxon-name-part></tp:taxon-name></italic>, <italic><tp:taxon-name><tp:taxon-name-part taxon-name-part-type="genus">Coronilla</tp:taxon-name-part></tp:taxon-name></italic>, <italic><tp:taxon-name><tp:taxon-name-part taxon-name-part-type="genus">Draconarius</tp:taxon-name-part></tp:taxon-name></italic>, <italic><tp:taxon-name><tp:taxon-name-part taxon-name-part-type="genus">Femoracoelotes</tp:taxon-name-part></tp:taxon-name></italic>, <italic><tp:taxon-name><tp:taxon-name-part taxon-name-part-type="genus">Leptocoelotes</tp:taxon-name-part></tp:taxon-name></italic>, <italic><tp:taxon-name><tp:taxon-name-part taxon-name-part-type="genus">Longicoelotes</tp:taxon-name-part></tp:taxon-name></italic>, <italic><tp:taxon-name><tp:taxon-name-part taxon-name-part-type="genus">Platocoelotes</tp:taxon-name-part></tp:taxon-name></italic>, <italic><tp:taxon-name><tp:taxon-name-part taxon-name-part-type="genus">Spiricoelotes</tp:taxon-name-part></tp:taxon-name></italic>, <italic><tp:taxon-name><tp:taxon-name-part taxon-name-part-type="genus">Tegecoelotes</tp:taxon-name-part></tp:taxon-name></italic>, and <italic><tp:taxon-name><tp:taxon-name-part taxon-name-part-type="genus">Tonsilla</tp:taxon-name-part></tp:taxon-name></italic> (<tp:taxon-name><tp:taxon-name-part taxon-name-part-type="order">Araneae</tp:taxon-name-part></tp:taxon-name>: <tp:taxon-name><tp:taxon-name-part taxon-name-part-type="family">Amaurobiidae</tp:taxon-name-part></tp:taxon-name>).</article-title> <source>Proceedings of the California Academy of Sciences</source> <volume>54</volume>: <fpage>499</fpage>–<lpage>662</lpage>.</mixed-citation></ref><ref id="B7"><mixed-citation xmlns:xlink="http://www.w3.org/1999/xlink" xlink:type="simple">
          <person-group><name name-style="western"><surname>Yin</surname><given-names>CM</given-names></name><name name-style="western"><surname>Peng</surname><given-names>XJ</given-names></name><name name-style="western"><surname>Yan</surname><given-names>HM</given-names></name><name name-style="western"><surname>Bao</surname><given-names>YH</given-names></name><name name-style="western"><surname>Xu</surname><given-names>X</given-names></name><name name-style="western"><surname>Tang</surname><given-names>G</given-names></name><name name-style="western"><surname>Zhou</surname><given-names>QS</given-names></name><name name-style="western"><surname>Liu</surname><given-names>P</given-names></name></person-group> (<year>2012</year>) <source>Fauna Hunan: <tp:taxon-name><tp:taxon-name-part taxon-name-part-type="order">Araneae</tp:taxon-name-part></tp:taxon-name> in Hunan, China.</source> <publisher-name>Hunan Science and Technology Press</publisher-name>, <publisher-loc>Changsha</publisher-loc>, <size units="page">1590 pp</size>.</mixed-citation></ref></ref-list></tp:taxon-treatment>
